# Supplementary material for: Na+, K+-ATPase α Isoforms and Endogenous Cardiac Steroids in Prefrontal Cortex of Bipolar Patients and Controls
Source: Int J Mol Sci. 2020 Aug 17;21(16):5912. doi: 10.3390/ijms21165912 (PMC7460572; doi:10.3390/ijms21165912)
Supplement: Supplementary file 1 [file ijms-21-05912-s001.zip]

Archive with 2 entries (2 files):
- Supplement-2.docx
- Supplement-1.docx
